# Supplementary material for: Characterization of the clonal hierarchy and immunophenotype of PTPN11 mutations in acute myeloid leukemia
Source: JCI Insight. 2026 Feb 23;11(4):e193779. doi: 10.1172/jci.insight.193779 (PMC12956013; doi:10.1172/jci.insight.193779)
Supplement: Supporting data values [file jciinsight-11-193779-s071.xlsx]

## Sheet: Fig 3a
CD34+CD38- (% of CD45+ cells)
Healthy Peripheral Blood		Leukemic Peripheral Blood		Healthy Bone Marrow		Leukemic Bone Marrow
PBMC-100270	0.04	C-08-0580	1.25	HEM-22-01-005	0.34	C-09-6035	0.78
PBMC-W1547	0.02	C-09-6082	0.07	HEM-22-01-003	0.66	C-10-0255	0.1
PBMC-W3279	0.02	C-10-0257	11.2	HD-BM	0.78	C-05-2547	0.68
PBMC-8256	0.04	C-05-2548	1.65			C-06-1493	0.04
PBMC-3321	0.05	C-06-1495	0.06			C-03-0391	0.04
		C-03-0392	0.06			C-99-0873	1.42
		C-99-0874	0.2			C-07-2140	0.04
		C-99-0906	0.11			C-08-1719	0.22
		C-06-0064	0.05
		C-07-2153	0.11
		C-08-1720	0.92
		PS90-0037	17.42
		C-98-0673	0.06
		PS90-0039	0.65
		C-99-0402	0.2
CD34+CD38+ (% of CD45+ cells)		Leukemic Peripheral Blood		Healthy Bone Marrow		Leukemic Bone Marrow
Healthy Peripheral Blood		C-08-0580	30.3	HEM-22-01-005	0.5	C-09-6035	7.99
PBMC-100270	0.47	C-09-6082	8.58	HEM-22-01-003	1.73	C-10-0255	8.13
PBMC-W1547	0.08	C-10-0257	11.2	HD-BM	3.53	C-05-2547	0.43
PBMC-W3279	0.42	C-05-2548	2.09			C-06-1493	0.21
PBMC-8256	0.09	C-06-1495	1.11			C-03-0391	0.07
PBMC-3321	0.13	C-03-0392	0.22			C-99-0873	16.02
		C-99-0874	1.14			C-07-2140	0.16
		C-99-0906	0.09			C-08-1719	7.84
		C-06-0064	0.96
		C-07-2153	1.05
		C-08-1720	38.98
		PS90-0037	12.22
		C-98-0673	0.13
		PS90-0039	0.95
		C-99-0402	2.14

## Sheet: Fig 3b
Healthy Peripheral Blood		Leukemic Peripheral Blood		Healthy Bone Marrow		Leukemic Bone Marrow
PBMC-100270	17.2	C-08-0580	0.29	HEM-22-01-005	1.45	C-09-6035	14.08
PBMC-W1547	2.58	C-09-6082	25.22	HEM-01-003	5.7	C-10-0255	18.14
PBMC-W3279	27.66	C-10-0257	0.53	HD-BM	16.51	C-05-2547	13.92
PBMC-8256	13.21	C-05-2548	11.3			C-06-1493	0.49
PBMC-3321	8.12	C-06-1495	0.44			C-03-0391	0.86
		C-03-0392	7.34			C-99-0873	30.5
		C-99-0874	28.18			C-07-2140	24.16
		C-99-0906	0.17			C-08-1719	0.07
		C-06-0064	0.62
		C-07-2153	32.16
		C-08-1720	0.27
		PS90-0037	0.34
		C-98-0673	17.62
		PS90-0039	41.17
		C-99-0402	18.74

## Sheet: Fig 3c
Pre-cDC (% of CD45+ cells)
Healthy Peripheral Blood		Leukemic Peripheral Blood		Healthy Bone Marrow		Leukemic Bone Marrow
PBMC-100270	4.93	C-08-0580	1.68	HEM-22-01-005	0.26	C-09-6035	1.21
PBMC-W1574	1.1	C-09-6082	53.7	HEM-22-01-003	0.46	C-10-0255	1.52
PBMC-W3279	2.21	C-10-0257	0.46	HD-BM	1.2	C-05-2547	9.72
PBMC-8256	0.85	C-05-2548	40.66			C-06-1493	32.28
PBMC-3321	0.7	C-06-1495	30.59			C-03-0391	13.99
		C-03-0392	14.93			C-99-0873	0.29
		C-99-0874	4.95			C-07-2140	7.16
		C-99-0906	1.19			C-08-1719	13.64
		C-06-0064	40.48
		C-07-2153	15
		C-08-1720	9.44
		PS90-0037	0.04
		C-98-0673	0.07
		PS90-0039	7
		C-99-0402	11.62

## Sheet: Fig 3d
pDC (% of CD45+ Cells)
Healthy Peripheral Blood		Leukemic Peripheral Blood		Healthy Bone Marrow		Leukemic Bone Marrow
PBMC-100270	0.25	C-08-0580	0.06	HEM-22-01-005	0.16	C-09-6035	0.32
PBMC-W1547	0.19	C-09-6082	0.43	HEM-22-01-003	0.4	C-10-0255	0.01
PBMC-W3279	0.51	C-10-0257	0.05	HD-BM	0.41	C-05-2547	0.01
PBMC-8256	0.13	C-05-2548	0.01			C-06-1493	0.01
PBMC-3321	0.47	C-06-1495	0.16			C-03-0391	0.01
		C-03-0392	0.69			C-99-0873	0.01
		C-99-0874	0.75			C-07-2140	0
		C-99-0906	0.02			C-08-1719	0.01
		C-06-0064	0.01
		C-07-2153	0
		C-08-1720	0
		PS90-0037	0.05
		C-98-0673	0
		PS90-0039	0.01
		C-99-0402	0.01

## Sheet: Fig 3e
CD1c+ DC (% of CD45+ cells)
Healthy Peripheral Blood		Leukemic Peripheral Blood		Healthy Bone Marrow		Leukemic Bone Marrow
PBMC-100270	0.03	C-08-0580	0.29	HEM-22-01-005	0	C-09-6035	0
PBMC-W1547	0.01	C-09-6082	0.03	HEM-22-01-003	0.02	C-10-0255	0
PBMC-W3279	0.42	C-10-0257	0.01	HD-BM	0.02	C-05-2547	0.01
PBMC-8256	0.01	C-05-2548	0.08			C-06-1493	0
PBMC-3321	0.04	C-06-1495	0.01			C-03-0391	0
		C-03-0392	0			C-99-0873	0.04
		C-99-0874	0.23			C-07-2140	0.1
		C-99-0906	0.02			C-08-1719	0.01
		C-06-0064	0
		C-07-2153	0.33
		C-08-1720	0.01
		PS90-0037	0.32
		C-98-0673	0.08
		PS90-0039	0.48
		C-99-0402	0.02
CD141+ DC (% of CD45+ cells)
Healthy Peripheral Blood		Leukemic Peripheral Blood		Healthy Bone Marrow		Leukemic Bone Marrow
PBMC-100270	0.02	C-08-0580	0	HEM-22-01-005	0.12	C-09-6035	38.22
PBMC-W1547	0.01	C-09-6082	0.02	HEM-22-01-003	0.42	C-10-0255	45.18
PBMC-W3279	0.02	C-10-0257	0.01	HD-BM	0.47	C-05-2547	16.9
PBMC-8256	0.06	C-05-2548	0.08			C-06-1493	0.3
PBMC-3321	0.09	C-06-1495	0			C-03-0391	0.41
		C-03-0392	0.03			C-99-0873	0.27
		C-99-0874	0.12			C-07-2140	9.14
		C-99-0906	0.03			C-08-1719	0.45
		C-06-0064	0.04
		C-07-2153	0.32
		C-08-1720	0.01
		PS90-0037	0.21
		C-98-0673	9.44
		PS90-0039	2.53
		C-99-0402	15.46
Healthy Peripheral Blood		Leukemic Peripheral Blood		Healthy Bone Marrow		Leukemic Bone Marrow
PBMC-100270	0.15	C-08-0580	0.15	HEM-22-01-005	0.2	C-09-6035	1.53
PBMC-W1547	0.08	C-09-6082	1.6	HEM-22-01-003	0.55	C-10-0255	1.16
PBMC-W3279	0.36	C-10-0257	0.83	HD-BM	0.36	C-05-2547	25.82
PBMC-8256	0.04	C-05-2548	12.68			C-06-1493	4.26
PBMC-3321	0.07	C-06-1495	4.34			C-03-0391	5.63
		C-03-0392	2.3			C-99-0873	0.17
		C-99-0874	5.28			C-07-2140	36.09
		C-99-0906	0.46			C-08-1719	13.2
		C06-0064	8.07
		C-07-2153	26.22
		C-08-1720	8.72
		PS90-0037	0.31
		C-98-0673	16.13
		PS90-0039	15.15
		C-99-0402	17.56

## Sheet: Fig 4a
Days Post-Poly(I:C)		Ptpn11E76K/Npm1cA	Ptpn11E76K	Npm1cA
7-Oct-2019	30-Jul-2020		1
5-Jun-2020	27-Aug-2020	1
5-Jun-2020	10-Jul-2020	1				1= event
5-Jun-2020	15-Jun-2021			1		0=censor
2-Jul-2020	15-Apr-2021			1
2-Jul-2020	28-Oct-2020	1
2-Jul-2020	12-Nov-2020	1
2-Jul-2020	27-Aug-2020	1
24-Aug-2020	10-Dec-2020	1
24-Aug-2020	11-Dec-2020	1
22-Oct-2020	1-Jul-2021		1
22-Oct-2020	29-Jan-2021	1
25-Jan-2021	11-Apr-2022		1
25-Jan-2021	8-Apr-2021	1
25-Jan-2021	8-Jun-2021			1
25-Jan-2021	14-Jun-2021		1
7-Feb-2021	17-Dec-2021			1
5-Apr-2021	25-Oct-2021			1
5-Apr-2021	8-Jul-2021	1
5-Apr-2021	1-Jul-2021	1
5-Apr-2021	1-Jul-2021	1
5-Apr-2021	2-Aug-2021	1
3-May-2021	29-Sep-2021	1
3-May-2021	22-Nov-2021			1
24-Jan-2022	28-Mar-2022	1
31-Jan-2022	18-Apr-2022	1
31-Jan-2022	18-Apr-2022	1
18-Apr-2022	25-Jul-2022	1
2-May-2022	4-Aug-2022	1
16-May-2022	15-Aug-2022	1
13-Jun-2022	8-Aug-2022	1
27-Jun-2022	2-Sep-2022	1
19-Sep-2022	11-Jan-2023	1
19-Sep-2022	11-Jan-2023	1
3-Oct-2022	1-Feb-2023	1
3-Oct-2022	1-Feb-2023	1
3-Oct-2022	1-Feb-2023	1
4-Jan-2023	3-May-2023	1
4-Jan-2023	15-Feb-2023	1
9-Jan-2023	9-Mar-2023	1
26-Jun-2023	5-Oct-2023	1
6-Mar-2023	23-May-2023	1
1-May-2023	21-Jun-2023	1
1-May-2023	28-Jun-2023	1
26-Jun-2023	18-Aug-2023	1
26-Jun-2023	24-Aug-2023	1
23-Jan-2023	23-Jun-2023		1

## Sheet: Fig 4b
Mx-Cre	Npm1cA	Ptpn11E76K	Npm1cA/Ptpn11E76K
0.07	0.03	0.21	1.32
0.05	0.09	0.23	1.15
0.08	0.06	0.46	1.44
0.06	0.08	0.36	1.36
0.08	0.07	0.29	1.36
0.1	0.07	0.78	2.03
0.07			1.08
0.06			1.71
0.06			1.28
0.05			1.16
0.09			1.25
			1.1
			0.53
			0.76
			1.68

## Sheet: Fig 4c
WBC (x10^3/ul)
Mx-Cre	Npm1cA	Ptpn11E76K	Npm1cA/Ptpn11E76K
15.32	7.02	16.65	208.32
12.17	11.7	43.52	418.45
9.93	11.79	37.15	203.47
13.82	5.74	31.48	444.26
13.55	12.22	27.08	128.36
14.48	11.53		601.02
13.1	8.34		57.74
4.65	10.33		72.07
4.76			113.92
9.35			391.32
9.71			155.46
8.24			136.68
			134.08
			170.16
RBC (x106/µL)
Mx-Cre	Npm1cA	Ptpn11E76K	Npm1cA/Ptpn11E76K
10.06	6.69	8.1	3.74
9.86	6.83	9.63	3.72
10.19	6.57	10.79	4.6
10.24	7.35	10.67	2.73
9.98	8.32	8.93	3.66
10.25	8.69		5.9
8.89	8.08		6.24
10.25	8.7		4.441
10.28			5.62
9.91			4.83
9.19			1.71
7.57			4.27
			7.06
			4.52
Mx-Cre	Npm1cA	Ptpn11E76K	Npm1cA/Ptpn11E76K
1425	835	893	32
1387	373	671	83
1304	786	1169	107
1338	716	795	108
1219	1270	667	75
1415	1337		242
1025	78		310
954	1235		136
1259			76
1289			78
832			60
702			104
			90
			48

## Sheet: Fig 5a
	Neutrophils										Monocytes										Macrophages										Mature pDCs										cDC1s
Mx-Cre	7.36	6.11	5.07	1.94	4.17						2.28	5.48	2.83	5.58	4.06						0.75	0.91	0.68	0.46	0.87						0.12	0.01	0.12	0.07	0.17						0.26	0.9	0.44	0.79	0.33
Npm1cA	6.41	11.86	1.31	16.22	2.92	2					4.21	3.57	2.25	7.47	10.24	1.2					0.8	1.3	0.88	0.65	2.1	0.24					0.01	0.14	0.97	0.07	0.07	0.04					0.37	0.37	3.43	0.58	1.1	0.52
Ptpn11E76K	6.05	20.78	4.38	8.25	8.35						3.89	5.24	2.13	5.43	14.96						1.18	1.76	0.76	1.05	2.6						0.38	0.33	0.23	0.39	0.19						0.76	0.92	1.44	0.79	1.82
Npm1cA/Ptpn11E76K	17.73	8.01	40.74	7.14	22.06	23.67	24.4	20.44	49.03	14.12	28.37	21.24	18.7	30.11	32.65	23.63	35.14	30.86	8.72	24.29	0.41	0.44	0.24	0.31	0.35	0.28	0.16	0.35	0.36	0.26	3	3.85	0.42	5.91	3.73	0.25	1.56	1.66	0.38	3.35	1.57	3.01	0.19	8.87	0.58	15.46	2.55	0.97	0.43
[truncated: 81 more columns]

## Sheet: Fig 5c
Immature Myeloid Cells
Mx-Cre	Npm1cA	Ptpn11E76K	Npm1cA/Ptpn11E76K
0.19	0.32	0.98	14.87
0.38	0.3	1.03	13.78
0.05	0.6	0.41	15.6
0.04	0.29	3	6.17
1.23	1.48	2.08	6.4
	0.46		12.27
			8.39
			11.84
			4.39
			21.08
Monocytes
Mx-Cre	Npm1cA	Ptpn11E76K	Npm1cA/Ptpn11E76K
2.28	4.21	3.89	21.24
5.48	3.57	5.24	18.7
4.06	7.47	2.13	28.37
2.83	2.25	14.96	30.86
5.58	10.24	5.43	24.29
	1.2		32.65
			35.14
			23.63
			30.11
			8.76

[truncated: 12 more sheets: Fig 5e, Fig 5f, Fig 6a, Fig 6b, Fig 6c, Fig 6d, Fig 6e, Fig 7a, Fig 7b, Fig 7c, Fig 7d, Fig 7e]
